# Supplementary material for: Engaging the Public to Identify Opportunities to Improve Critical Care: A Qualitative Analysis of an Open Community Forum
Source: PLoS One. 2015 Nov 18;10(11):e0143088. doi: 10.1371/journal.pone.0143088 (PMC4651489; doi:10.1371/journal.pone.0143088)
Supplement: S3 Appendix — (XLSX) [file pone.0143088.s003.xlsx]

## Sheet: Data
S3 Appendix: Feedback Survey Data
UniqueID	Poster	Email	Faceb	Uofcweb	Twitter	Coll	Fomweb	Ebrite	Eboard	Other	Sattheme	Satdisc	Satsched	Satfacil	Satfood	Improvcare	Prioreff	Suggprior	Pubrole	Fav	Changes	Likeatten
1	0	1	0	0	0	0	0	0	0	Went to other similar sessions	1	1	1	1	1	Discuss it. Try to start conversation with families.	To a certain extent. We should not postpone and prolong a non-functional life. Technology alone should not keep you alive if awareness and hope is not present.	People should think about it (although difficult) and make their wishes known to family members.	Family support at home if possible. Not too much technology to prolong a hopeless life.	Making me think about it and consider the future and what I might want.	Everything was very interesting and we need more community communication regarding this.	1
2	1	1	0	0	0	0	0	0	0		1	1	2	1	1	Goals of care discussion before sickness. Can this get a week segment on [news channel]?			Talking about GOC - I don't think it is a simple conversation - too many situations to being intubated (ex. Pulmonary edema vs. quadriplegic	Brisket, mac and cheese. Family presentation. Goals of care discussion.		1
3	0	1	0	0	0	1	0	0	0		1	1	1	1	1	I'm not sure yet. I'm relying on a group of experts to consider the possibilites, scope, feasibility, impact...	By a wide consensus of professionals (healthcare, economics, ethics) families	At this point, I believe it should be focused on the things that affect everyone - goals of care, end of life care and what matters most to the families who truly carry the experience of ICU with them.	Advisory - input about what acutally makes a difference to them. Ask them about even the medical initiatives given information in easy to understand terms.	The open forum with the guests.	As this is a public event and meant to be informal it would be nice to have the MDs intros be a bit less academic/formal - perhaps introduce yourself.	1
4	0	1	0	0	0	0	0	0	0		2	1	2	4	2	Have public aware of what ICU is.	Not bring to ICU to die. People do not all want to go, or should go to ICU. Have goals of care, match patients wishes.	TV/radio ads on levels of care education like heart and stroke did for heart attacks and stroke information.	Hand on at bedside to actually see what patient is going through.	Open discussion.	Anywhere but downtown would be better. It is not the restaurant but location, traffic and parking. Move out of downtown for the event. Prereading to focus discussion. Get more public involved, more advertising to the public.	1
5	0	1	0	0	0	0	0	0	0	[Organization] Website	1	2	2	2	1		Quality of life over quantity.			Open forum	More direction from moderator to get info of participant that is valuable	1
6	0	1	0	0	0	1	0	0	0		1	1	2	1	1	More frontline staff (physicians/nurses/RTs etc) less upper management. More discussions re: GOC and ACP	Preventative care		Public consultation. Responsibility of the patient/family/public to have some knowledge re: their own health care	The stories from families and patients who have been in ICU. And the food!	Have all monitors/screens/equipment set up prior to event	2
7	0	0	0	0	0	1	0	0	0		1	3	1	2	1	Identify as a society what we can actually pay for	Guidelines need to be established and these guidelines need to be drawn up by multidisciplinary care team, members of the public etc.	Identify when ICU care will be futile and withdrawing care in a thoughtful and appropriate manner.	The public needs to be informed and participate in the setting of care limits and boundaries in the ICU	Intimate setting. It was nice that the focus (eventually) shifted to the public's ideas and suggestions.	The panelists need to spend less time talking about their own research. They need to use less "medical speak", use layman's terms please.	1
8	0	1	0	0	0	0	0	0	0		2	1	2	2	2	Improving 'memories' of ICU of both patients and families: this may include communication, sleep, delerium, depression, process of dying… ICU should not be a traumatic experience.	Should be pre-ICU DNR discussion optimization.	I think we should focus on how to do less more appropriately i.e. training MDs to do GOC discussions, finding out which patient groups do not benefit from ICU admissions.	Huge! As mentioned, most 'poor' ICU experiences are likely social or psychological in nature (e.g. communication based)	Family/patient focused	Earlier notice - was there posters in hospital?	2
9	0	0	0	0	0	1	0	0	0		4	2	2	3	3	Definition of life and therefore exploring lifesaving techniques			What the public wants once the cure is defined simply.		Better venue i.e. lighting)	1
10	0	0	0	0	0	1	0	0	0		1	1	1	1	1	Inform families as much as possible at each step along journey. Advance care planning at point of initial discharge from hospital so that readmissions can be avoided.	Patient input, researcher input, care provider input, family input. Look at quality of life, cost savings *usually quality care will be followed by cost savings	Reduce unnecessary readmissions. This will improve end of life QOC. Advanced stage COPD, HF, cancer (dyspnea, infection, pain etc)	Inform decision making - public voice is just one of many	The panel was dynamic, well informed, respectful and insightful. Very enjoyable		2
11	1	0	0	0	0	0	0	0	0		2	2	3	2	2	More conversation	Value the individuals (pt's position)	See above.	HUGE but tempered with respect for the education of healthcare providers	Add of it	More adherence to time for preamble (talks)	1
12	0	1	0	1	0	0	0	0	0		2	2	2	2	2							2
13	0	1	0	0	0	0	0	0	0		2	2	1	1	1		Increased family participation.	Multidisciplinary. No rep on panel beyond MD and family	Huge. Need to determine what they want, where money should be spent	Open mic		1
14	0	0	0	0	0	0	0	0	0	Team at [hospital name]	1	1	1	4	1				More forums	Open dialogue	Discussion of "greensleeves". Bring "greensleeves" to mtg! The venue was cold, it was tricky to park downtown.	1
15	1	0	0	0	0	1	0	0	0		1	2	3	3	2	Education surrounding end-of-life care and discussions prior to hospital admission for patients.	Transparency with public about reality of life-saving care measures, and reality of outcomes.	End of life care. Transparency of treatments and progress/prognosis. Follow-up care of pts after ICU.	Political/economic restrictions. Guiding cultures around patient care. Educating themselves about lifesaving care.	Frank discussions with public and feedback.	More public advertising.	1
16	0	0	0	0	0	1	0	0	0		1	1	1	1	1	Improving end of life discusisons. Continue these forum discussions.	In balance with public and HC opinion.		Participating.	Open discussion.		1
17	0	0	1	0	0	0	0	0	0		2	2	2	3	1	Education and awareness. As well efficiency of usage, such as limiting 80+ year olds with terminal conditions.	Age, sex, health (issues beyond reason into ICU). Blood donors should also get priority.	See above.	Access to godo social media, which has been done, is good so public can easily be heard.	The jokes (keeps it interesting) the powerful statistics, multimedia. The credential of speakers was valuable to me as well.	Allow discussion more inbetween.	2
18	0	1	0	0	0	0	0	0	0		1	1	2	2	3	Conversations around what should be done and what could be done.		Scarcity of resources.			Increased public engagement.	3
19	0	1	0	0	0	0	0	0	0		1	1	1	1	1	That the families of ICU patients have more of a role i.e. speaking more on outcomes.	Again patient and family communications be more available before ICU and better talks with GP before ICU happens.	Does the patient want to continue with living with being critically ill? Is life-saving strategy the best strategy for every ICU patient?	None - no real public involvement in personal care in ICU - very private outcome.	True honesty on topic.	This is a very valuable tool. "What is decontexualized?"	1
20	1	1	0	0	0	1	0	0	0		1	1	1	4	2							1
21	0	0	0	0	0	1	0	0	0		3	3	3	3	3							3
22	0	0	1	0	0	0	0	0	0		3	1	2	1	1							1
23	0	0	1	0	0	0	0	0	0		2	2	2	1	1	Communication with family, patients or relatives, very close and warm.	Include culture, religion and family opinion when the decisions are difficult for doctors.	Pay attention to the feelings of patients and their family, explain in an easy way what is going on!	Understand that ICU is not a paradise and anybody can be there in one day.	Have professionals talking about that something that they know very well.		1
24	0	0	0	0	0	0	0	0	0	[Healthcare network name]	1	1	1	1	1	Better communication - use simpler language with families. Use the whole team to their full scope.	Use scarce funds to their best directions.	Look at existing protocols that may not be in place at each site.	Give the ICU feedback on past experiences. Discuss with their GP their goals of care.	Open discussion.	Nothing	1
25	0	1	0	0	0	0	0	0	0		3	2	1	1	1	Not enough knowledge to answer.	Not enough knowledge to answer.	Not enough knowledge to answer.	Committee outreach is important - should be varied such as fundraising, scientific talks, family/patient oriented talks etc.	Good to listen to the conversation. Also good size and informal setting.	Too much conversation on one aspect "end of life" - there are so many other topics that need to be discussed as well.	2
26	0	1	0	0	0	0	0	0	0		1	1	1	1	1	Starting more conversations. Facilitating nurses and NPs to be able to assist with those conversations. Making better decisions about which are the most effective interventions but be willing to make individual changes as a result.	Try using the Delphi technique.	Follow patients wishes and not do things the patients don't want. Practical impression.	More conversations like this one needed. Thank you!	The people in the audience who shared their stories. The discussion following the speakers. The speakers.	No specific ideas.	1
27	0	0	0	0	0	1	0	0	0	[Family organization]	2	2	1	1	1	Find out what the patient and family value the most and address those issues first.		Quality of care balanced with patient's wishes.	Becoming aware of ICU and end-of-life care choices, and have discussions with their family members.	Good discussion	Discussion focused on end of life decisions, not improving care.	1
28	0	0	0	0	0	1	0	0	0		2	1	4	2	2					Absolutely respect your opinion and input in [hospital name] ICU.	Keep in too a minimum. *For a non-health worker, I feel these people were lost on the level of discussion. M1? To me that's a road in the UK.	2

## Sheet: Code
Question	Variable	Full name
Q1	Poster	Event poster
	Email	E-mail
	Faceb	Facebook
	Uofcweb	University of Calgary website
	Twitter	Twitter
	Coll	Colleague
	Fomweb	Faculty of Medicine website
	Ebrite	Eventbrite
	Eboard	Electronic bulletin board
	Other	Other
Q2	Sattheme	Satisfation with the event's theme
	0	No response
	1	Very satisfied
	2	Somewhat satisfied
	3	Neutral
	4	Somewhat dissatisfied
	5	Very dissatisfied
Q3	Satdisc	Satisfation with the discussion
	0	No response
	1	Very satisfied
	2	Somewhat satisfied
	3	Neutral
	4	Somewhat dissatisfied
	5	Very dissatisfied
Q4	Satsched	Satisfaction with the scheduling and timing
	0	No response
	1	Very satisfied
	2	Somewhat satisfied
	3	Neutral
	4	Somewhat dissatisfied
	5	Very dissatisfied
	Satfacil	Satisfaction with the facility and venue
	0	No response
	1	Very satisfied
	2	Somewhat satisfied
	3	Neutral
	4	Somewhat dissatisfied
	5	Very dissatisfied
	Satfood	Satisfaction with the food and beverages
	0	No response
	1	Very satisfied
	2	Somewhat satisfied
	3	Neutral
	4	Somewhat dissatisfied
	5	Very dissatisfied
Q5	Improvcare	Most important ways to improve care
Q6	Prioreff	Prioritizing of efforts to improve care
Q7	Suggprior	Suggested priorities to improve care
Q8	Pubrole	Role the public should play to improve care
Q9	Fav	Best part of the event
Q10	Changes	Suggested changes for future events
Q11	Likeatten	Likelihood of attending future events
	0	No response
	1	Very likely
	2	Somewhat likely
	3	Neutral
	4	Somewhat unlikely
	5	Very unlikely
